# Supplementary material for: The role of activated androgen receptor in cofilin phospho-regulation depends on the molecular subtype of TNBC cell line and actin assembly dynamics
Source: PLoS One. 2022 Dec 30;17(12):e0279746. doi: 10.1371/journal.pone.0279746 (PMC9803305; doi:10.1371/journal.pone.0279746)
Supplement: S1 Data — (ZIP) [file pone.0279746.s001.zip]

Archive with 4 entries (4 files):
- Results data.xlsx
- Results data1.xlsx
- Results data2.xlsx
- Results data3.xlsx
