# Supplementary material for: The role of activated androgen receptor in cofilin phospho-regulation depends on the molecular subtype of TNBC cell line and actin assembly dynamics
Source: PLoS One. 2022 Dec 30;17(12):e0279746. doi: 10.1371/journal.pone.0279746 (PMC9803305; doi:10.1371/journal.pone.0279746)
Supplement: S1 Data — (ZIP) [file pone.0279746.s001.zip › Results data.xlsx]

## Sheet: Cofilin WB in androgens
	BT549										True band			Mine
				GAPDH			Total cofilin	Normalized to GAPDH						Total cofilin	Cofilin	P-cofilin	Cofilin/P-cofilin
		Control	1	2437.68	1	1	2298.51	2298.51		Control	1		Control	1	1	3.2	0.3125
		Bic	2	2879.51	1.18125	2	3113.51	3677.83		Bic	1.60009		Bic	1.2	0.71	2.9	0.244828						GAPDH													1.73205
		DHT10	3	3226.75	1.3237	3	3426.34	4535.43		DHT10	1.97321		DHT10	1.97	0.4	4	0.1					SUM	8090.08	1.49265	5845.62	3916.27	1			GAPDH		total cofilin												Average	SD	SEM
		DHT10/Bic	4	2162.34	0.887047	4	3338.7	2961.58		DHT10/Bic	1.28848		DHT10/Bic	1.3	0.56	2.3	0.243478					MDA	6574.67	1.21305	11126.5	9172.29	2.3421		BT-WT	12556.6	1	15856.3			1		1		BT549 (WT)	1.1	1	1		1.03333	0.057735	0.0333333
		DHT100	5	1535.68	0.629976	5	1645.68	1036.74		DHT100	0.451048		DHT100	1.45	0.23	3.8	0.0605263					BT	5419.94	1	4261.57	4261.57	1.08817		MDA-WT	7818.81	2	10382.9			0.622687		1.05159		MDA-MB-453 (WT)	2.34	1.1	1.55		1.66333	0.627721	0.362415
		DHT100/Bic	6	2155.8	0.884366	6	2951.21	2609.95		DHT100/Bic	1.1355		DHT100/Bic	1.1	0.7	3.1	0.225806												SUM-WT	11685.2	3	11515.4			0.930609		0.780389		SUM159PT (WT)	1	0.8	1		0.933333	0.11547	0.0666667
		R1881	7	2943.21	1.20738	7	3203.63	3868.01		R1881	1.68284		R1881	2.1	0.5	4.1	0.121951												BT-DHT10	16496.7	4	14909.3			1.31379		0.7157		BT549 (10nM DHT)	0.7	1.4			1.05	0.494975	0.285774
		R1881/Bic	8	3199.34	1.31245	8	3792.46	4977.42		R1881/Bic	2.1655		R1881/Bic	1.6	0.8	3	0.266667												MDA-DHT10	8613.71	5	13682.2			0.685993		1.25786		MDA-MB-453 (10nM DHT)	1.3	1.6			1.45	0.212132	0.122474
																							1	8090.08					SUM-DHT10	11824.1	6	12522.9			0.941671		0.838691		SUM159PT (10nM DHT)	0.8	0.9			0.85	0.0707107	0.0408248
																							2	6574.67					BT-DHT10/BIC	9558.25	7	9555.49			0.761215		0.791668		BT549 (10nM DHT10/Bic)	0.8	1.11			0.955	0.219203	0.126557
				Total cofilin			Cofilin/P-cofilin																3	5419.94					MDA-DHT10/BIC	11732.4	8	15457.4			0.934366		1.04332		MDA-MB-453 (10nM DHT/Bic)	1.1	1.6			1.35	0.353553	0.204124
			Control	1		Control	0.31																						SUM-DHT10/BIC	14646.4	9	16951.1			1.16643		0.916507		SUM159PT (10nM DHT10/Bic)	0.92	0.94			0.93	0.0141421	0.00816496
			Bic	1.2		Bic	0.25																GAPDH
			DHT10	1.97		DHT10	0.1															SUM	8090.08	1.49265	5845.62	3916.27	1
			DHT10/Bic	1.3		DHT10/Bic	0.24															MDA	6574.67	1.21305	11126.5	9172.29	2.3421
			DHT100	1.45		DHT100	0.06															BT	5419.94	1	4261.57	4261.57	1.08817			GAPDH			total cofilin
			DHT100/Bic	1.1		DHT100/Bic	0.22																						BT-WT	17051		BT-WT	11656.9		1		1			AR	SEM/AR		Total Cofilin		SEM/cofilin
			R1881	2.1		R1881	0.12																						BT-DHT10	16263.7		BT-DHT10	15134.1		0.953828		1.36115		MCF7	1	0	BT (WT)	1.033		0.033		BT	Control	1.033
			R1881/Bic	1.6		R1881/Bic	0.27																						BT-DHT10/BIC	15975.1		BT-DHT10/BIC	12100.1		0.9369		1.10794		BT	0.95	0.13	MDA (WT)	1.663		0.167			10 nM DHT	1.05
																													MDA-WT	14008.6		MDA-WT	14802.2		0.821568		1.54561		MDA	3.2	0.29	SUM (WT)	0.933		0.066			10 nM DHT/Bic	0.955
																													MDA-DHT10	12543.1		MDA-DHT10	13972.6		0.735623		1.62945		SUM	0.89	0.12						MDA	Control	1.663
	MDA																												MDA-DHT10/BIC	12347.9		MDA-DHT10/BIC	13599.4		0.724172		1.61101					BT (10nM DHT)	1.05		0.285			10 nM DHT	1.45
				GAPDH			Total cofilin	Normalized to GAPDH			Total Cofilin		Cofilin/P-cofilin																SUM-WT	12506.6		SUM-WT	8748.9		0.733482		1.02325					MDA (10nM DHT)	1.45		0.122			10 nM DHT/Bic	1.35
		Control	1	2885.51	1	1	4878.65	4878.65		Control	1	Control	0.7																SUM-DHT10	14663.1		SUM-DHT10/BIC	9246.09		0.859957		0.922359					SUM (10nM DHT)	0.85		0.041		SUM	Control	0.933
		Bic	2	3030.63	1.05029	2	3799.99	3991.1		Bic	0.818076	Bic	0.65																SUM-DHT10/BIC	13933.6		SUM-DHT10/BIC	8915.8		0.817171		0.935978											10 nM DHT	0.85
		DHT10	3	2890.21	1.00163	3	3730.34	3736.42		DHT10	0.765872	DHT10	0.87																													BT (10nM DHT10/Bic)	0.955		0.126			10 nM DHT/Bic	0.93
		DHT10/Bic	4	2704.21	0.937171	4	3701.46	3468.9		DHT10/Bic	0.711037	DHT10/Bic	0.72																													MDA (10nM DHT/Bic)	1.35		0.204
		DHT100	5	1389.09	0.481403	5	3049.04	1467.82		DHT100	0.300866	DHT100	0.97																													SUM (10nM DHT10/Bic)	0.93		0.008
		DHT100/Bic	6	1538.68	0.533244	6	2982.34	1590.31		DHT100/Bic	0.325974	DHT100/Bic	0.83
		R1881	7	1833.68	0.635479	7	2393.34	1520.91		R1881	0.311749	R1881	1.1
		R1881/Bic	8	2384.97	0.826535	8	3373.34	2788.18		R1881/Bic	0.571506	R1881/Bic	0.85
[truncated: 4 more columns]

## Sheet: AR in cofilin constructs & siR 
1.73205
		AR level				Average	SD	SEM		MDA	GAPDH			BT549
	BT549	0.8	1.2	0.85		0.95	0.217945	0.125831		Control	10412	1			AR level				Average	SD	SEM					BT549	MDA-MB-453	SUM159PT
	MCF7	1	1	1		1	0	0		Cofilin S3A	7291.31	0.700282		Control	1	1	1		1	0	0				Control	1	1	1		0	0	0
	MAD-MB-453	3.7	2.7	3.1		3.16667	0.503322	0.290593		Cofilin S3E	6479.72	0.622334		Cofilin S3A	0.89	0.93	0.54		0.786667	0.214554	0.123873				Cofilin S3A	0.79	1.32	0.8		0.124	0.13	0.19
	SUM159PT	1.1	0.69	0.89		0.893333	0.20502	0.118369		Cofilin KD	10106.4	0.970649		Cofilin S3E	0.61	0.97	0.87		0.816667	0.185831	0.10729				Cofilin S3E	0.82	0.87	1.11		0.11	0.05	0.19
														Cofilin KD	0.82	0.98	0.72		0.84	0.131149	0.0757188				Cofilin KD	0.84	1.21	1.21		0.076	0.19	0.1
		AR	Cofilin	SEM							AR
	MCF7	1		0						Control	5451.67	1
	BT549	0.95	1.1	0.13	0.12					Cofilin S3A	10629.1	1.36533
	MDA-MB-453	3.2	2.34	0.29	0.14					Cofilin S3E	7867.6	0.898124
	SUM159PT	0.89	1	0.12	0.087					Cofilin KD	6508.33	1.15878														BT549	MDA-MB-453	SUM159PT
																									Control	1	1	1		0	0	0
										SUM	GAPDH			SUM											Cofilin KD	0.84	1.21	1.21		0.076	0.19	0.1
										Control	8465.89	1			AR level
										Cofilin S3A	3439.04	0.406223		Control	1	1	1		1	0	0
										Cofilin S3E	5033.7	0.594586		Cofilin S3A	1.1	0.44	0.85		0.796667	0.333217	0.192383
										Cofilin KD	8080.26	0.954448		Cofilin S3E	1.43	1.13	0.76		1.10667	0.335609	0.193764
														Cofilin KD	1.23	1.03	1.38		1.21333	0.175594	0.101379
											AR
										Control	3696.16	1
										Cofilin S3A	5377.75	0.591036
										Cofilin S3E	6576.6	1.05795
										Cofilin KD	4835.35	1.24862
										BT	GAPDH			MDA
										Control	6787.43	1			AR level
										Cofilin S3A	4843.01	0.713527		Control	1	1	1		1	0	0
										Cofilin S3E	5311.6	0.782564		Cofilin S3A	1.53	1.36	1.09		1.32667	0.221886	0.128106					Cofilin			AR
										Cofilin KD	5361.43	0.789906		Cofilin S3E	0.95	0.79	0.88		0.873333	0.0802081	0.0463081					BT549	MDA-MB-453	SUM159PT	BT549	MDA-MB-453	SUM159PT
														Cofilin KD	1.54	0.87	1.21		1.20667	0.335012	0.193419				0 h	1	1	1	1	1	1
											AR														24 h	0.82	1.1	1.17
										Control	4659.23	1													48 h	0.24	0.34	0.13	0.85	0.91	0.11
										Cofilin S3A	3758.82	0.575635													72 h	0.11	0.05	0.02	0.15	0.21	0.02
										Cofilin S3E	3223.11	0.541354													C.siRNA	0.93	1.04	1.2	0.99	1.2	1.1
										Cofilin KD	2865.65	0.485829
																	BT549	MDA-MB-453	SUM159PT	BT549	MDA-MB-453	SUM159PT
																	Cofilin			AR					0 h	0	0	0	0	0	0
																0 h	1	1	1	1	1	1			24 h	0.18	0.14	0.12
																C.siRNA	0.93	1.04	1.2	0.99	1.2	1.1			48 h	0.04	0.1	0.02	0.07	0.08	0.03
																24 h	0.82	1.1	1.17						72 h	0.04	0.008	0.004	0.04	0.09	0.003
																48 h	0.24	0.34	0.13	0.85	0.91	0.11			C.siRNA	0.12	0.15	0.18	0.09	0.21	0.15
																72 h	0.11	0.05	0.02	0.15	0.21	0.02

## Sheet: 2DG
	BT549
		Original										Cofilin	P-cofilin		Ratio Cofilin/P-cofilin									P-cofilin
Cofilin	1031.58	3534.7		13.7	39.3759		26.538	18.1556			MTLn3	51.2	48.8	MTLn3	1.04918	0.250792	0.250792		0.25	0.25			MTLn3	48.8		0.25
p-Cofilin	6498.18	5442.1		86.3	60.6241		73.462	18.1556			BT	26.5	73.5	BT	0.360544	18.1556	18.1556		6.05187	6.05187			BT549	73.5		6.1
SUM	7529.76	8976.8									MDA	39.8	60.2	MDA	0.66113	14.8138	14.8138		4.93794	4.93794			MDA-MB-453	60.2		4.9
											SUM	46	54	SUM	0.851852	18.1967	18.1967		6.06557	6.06557			SUM159PT	54		6.1
																					Cofilin				P-cofilin
MDA-MB-543																					C	DHT10	DHT100	R1881	C	DHT10	DNT100	R1881
		Original																		MTLn3	51.2				48.8
Cofilin	73195.4	1721.16		50.288	29.3381		39.8131	14.8138												BT549	26.5	57.5	54.6	52.8	73.5	42.5	45.4	47.2
p-Cofilin	72357	4145.48		49.712	70.6619		60.1869	14.8138												MDA-MB-453	39.8	58.3	41.8	55.7	60.2	41.7	58.2	44.3
	145552	5866.64																		SUM159PT	46	48.8	47.3	46.1	54	51.2	52.7	53.9
SUM159PT																					MTLn3	BT549				MDA-MB-453				SUM159PT
		Original																			Control	Control	DHT10	DHT100	R1881	Control	DHT10	DHT100	R1881	Control	DHT10	DHT100	R1881
Cofilin	2754.82	3425.87		33.1232	58.8573		45.9903	18.1967												Cofilin	51.2	26.5	57.5	54.6	52.8	39.8	58.3	41.8	55.7	46	48.8	47.3	46.1
p-Cofilin	5562.06	2394.77		66.8768	41.1427		54.0097	18.1967												P-cofilin	48.8	73.5	42.5	45.4	47.2	60.2	41.7	58.2	44.3	54	51.2	52.7	53.9
	8316.88	5820.64																			0.25	6.1	4.6	6.8	5.9	4.9	5.3	6.7	5.4	6.1	3.7	6.1	4.8
																					0.25	6.1	4.6	6.8	5.9	4.9	5.3	6.7	5.4	6.1	3.7	6.1	4.8
MTLn3
		Original																			BT549				MDA-MB-453				SUM159PT							BT549				MDA-MB-453				SUM159PT
Cofilin	119696	3528.75		51.0641	51.4188		51.2415	0.250792													Control	DHT10	DHT100	R1881	Control	DHT10	DHT100	R1881	Control	DHT10	DHT100	R1881				Control	DHT10	DHT100	R1881	Control	DHT10	DHT100	R1881	Control	DHT10	DHT100	R1881
p-Cofilin	114707	3334.01		48.9359	48.5812		48.7585	0.250792												Cofilin	26.5	57.5	54.6	52.8	39.8	58.3	41.8	55.7	46	48.8	47.3	46.1			P-cofilin	73.5	42.5	45.4	47.2	60.2	41.7	58.2	44.3	54	51.2	52.7	53.9
	234403	6862.76																		P-cofilin	73.5	42.5	45.4	47.2	60.2	41.7	58.2	44.3	54	51.2	52.7	53.9
																					0.360544	1.35294	1.20264	1.11864	0.66113	1.39808	0.718213	1.25734	0.851852	0.953125	0.897533	0.855288
											BT549	Cofilin	P-cofilin								6.1	4.6	6.8	5.9	4.9	5.3	6.7	5.4	6.1	3.7	6.1	4.8
											Control	23.7	76.3			100					6.1	4.6	6.8	5.9	4.9	5.3	6.7	5.4	6.1	3.7	6.1	4.8				6.1	4.6	6.8	5.9	4.9	5.3	6.7	5.4	6.1	3.7	6.1	4.8
											DHT10	57.5	42.5			100
											DHT100	54.6	45.4			100					BT				MDA				SUM
																					Control	10 nM DHT	100 nM DHT	R1881	Control	10 nM DHT	100 nM DHT	R1881	Control	10 nM DHT	100 nM DHT	R1881
																				Ratio Cofilin/P-cofilin	0.36	1.35	1.2	1.11	0.66	1.4	0.72	1.26	0.85	0.95	0.9	0.86
											SUM159	Cofilin	P-cofilin
											Control	7666.33	7536.91		15203.2
											DHT10	8870.86	9313.98		18184.8
											DHT100	7417.79	8277.62		15695.4
											R1881	7398.7	8645.15		16043.9
											SUM159	Cofilin	P-cofilin
											Control	50.4256	49.5744
											DHT10	48.7816	51.2184
											DHT100	47.2609	52.7391
											R1881	46.1155	53.8845

## Sheet: Focal adhesion BT549
		Average # FA/Unit area	Average Area of FA (µm2)	Total Area Occupied by FA (µm2)/Unit Area				Total Area Occupied by FA (µm2)/Unit Area
	Control	3.3	3	9.9			Control	9.9		2.5
	GFP	3.1	2.9	8.99			DHT 10nM	7.18		2.4
	RFP	2.9	2.6	7.54			DHT 100nM	7.49		1.3
	Cofilin S3A	2.3	3.9	8.97			R1881	7.262		1.3
	Cofilin S3E	2.8	3.8	10.64			Cofilin KD	13.8		3.8
	Cofilin KD	2.5	4.3	10.75			DHT 10nM/KD	8.8		1.5
	Bicalutamide	3.3	3.9	12.87			DHT 100nM/KD	8.79		1.3
	DHT 10nM	2.7	2.66	7.182			R1881/KD	8.14		1.7
	DHT 10nM/S3A	3.5	2.1	7.35			Bicalutamide	8.7		2.1
	DHT 10nM/S3E	2.7	3.26	8.802			DHT 10nM/Bic	9.65		1.3
	DHT 10nM/KD	2.7	3.07	8.289			DHT 100nM/Bic	8.1		2.4
	DHT 10nM/Bic	3.1	2.61	8.091			R1881/Bic	9.6		2.6
	DHT 100nM	3.3	2.27	7.491			DHT 10nM/AR siRNA	9.3		2.6
	DHT 100nM/S3A	2.5	2.545	6.3625
	DHT 100nM/S3E	3	2.71	8.13
	DHT 100nM/KD	2.3	2.95	6.785
	DHT 100nM/Bic	2.8	3.445	9.646
	R1881	2.73	2.66	7.2618
	R1881/S3A	2.54	3.03	7.6962
	R1881/S3E	2.6	3.13	8.138
	R1881/KD	2.4	3.1	7.44
	R1881/Bic	3.1	2.66	8.246
	unit area = 150 x 50 pixel at 60 X
	10 regions/cell
	Average number of paxillin stained focal adhesions/unit area
	unit area = 150 x 50 pixel at 60 X				pixel*100/8100
	10 regions/cell
	Average area of focal adhesion (um)2
					7500
					750000
					92.5926

## Sheet: Focal adhesion MDA
						Total Area Occupied by FA (µm2)/Unit Area
					Control	12.7		2.1
					DHT 10nM	8.9		1
					DHT 100nM	9.4		1.2
					R1881	7.4		1.2
					Cofilin KD	17.9		3.2
					DHT 10nM/KD	15.8		2.8
					DHT 100nM/KD	14.5		2.7
					R1881/KD	16.6		3.1
					Bicalutamide	13.2		1.2
					DHT 10nM/Bic	11.5		2
					DHT 100nM/Bic	10.1		3.2
					R1881/Bic	11.7		2.2
					DHT 10nM/AR siRNA	13.5		2
						Total Area Occupied by FA (µm2)/Unit Area
					Control	12.7		2.1
					DHT 10nM	8.9		1
					DHT 100nM	9.4		1.2
					R1881	7.4		1.2
					Cofilin S3A	10.6		1.9
					DHT 10nM/S3A	13.3		2.1
					DHT 100nM/S3A	10		3.1
					R1881/S3A	13.3		2.4
					Cofilin S3E	16.3		3.1
					DHT 10nM/S3E	10.6		1.1
					DHT 100nM/S3E	9.1		2.4
					R1881/S3E	8.8		1
					Cofilin KD	17.9		3.2
					DHT 10nM/KD	15.8		2.8
					DHT 100nM/KD	14.5		2.7
					R1881/KD	16.6		3.1
					Bicalutamide	13.2		1.2
					DHT 10nM/Bic	11.5		2
					DHT 100nM/Bic	10.1		3.2
					R1881/Bic	11.7		2.2
					DHT 10nM/AR siRNA	13.5		2

## Sheet: Focal adhesion SUM
	unit area = 150 x 50 pixel at 60 X
	10 regions/cell
	Average number of paxillin stained focal adhesions/unit area
	#1 is experiment 1, #3 experiment 2
	SUM159
		Control
			#1	#2	#3					Total Area Occupied by FA (µm2)/Unit Area
		Cell #1	2.8						Control	10.3		3.2
		Cell #2	2.5						DHT 10nM	11.5		2
		Cell #3	3.3						DHT 100nM	11.9		1.2
		Cell #4	4.6						R1881	10.9		1.3
		Cell #5	4.2						Cofilin KD	18.3		4.1
		Cell #6	3.8						DHT 10nM/KD	16.7		3.1
		Cell #7	4.2						DHT 100nM/KD	14.4		2.4
		Cell #8	4.4						R1881/KD	15.9		3.2
		Cell #9	2.5						Bicalutamide	9.2		1.2
		Cell #10	5.2						DHT 10nM/Bic	10.4		1
		Cell #11	3.7						DHT 100nM/Bic	10.8		1.2
		Cell #12	6.1						R1881/Bic	11.2		1.8
		Cell #13	4.4						DHT 10nM/AR siRNA	9.6		1.5
		Cell #14	5
		Cell #15	3.6
		Cell #16
		Cell #17
		Cell #18
		Cell #19
		Cell #20
		Cell #21
		Cell #22
		Cell #23
		Cell #24								Total Area Occupied by FA (µm2)/Unit Area
		Cell #25							Control	10.3		3.2
		Cell #26							DHT 10nM	11.5		2
		Cell #27							DHT 100nM	11.9		1.2
		Cell #28							R1881	10.9		1.3
									Cofilin S3A	13.4		1.8
									DHT 10nM/S3A	14.7		1.8
									DHT 100nM/S3A	13.7		2.4
									R1881/S3A	14.7		2.8
									Cofilin S3E	17.8		2.7
									DHT 10nM/S3E	14.3		2.2
									DHT 100nM/S3E	13.8		3.1
									R1881/S3E	15.2		2.7
									Cofilin KD	18.3		4.1
									DHT 10nM/KD	16.7		3.1
									DHT 100nM/KD	14.4		2.4
									R1881/KD	15.9		3.2
									Bicalutamide	9.2		1.2
									DHT 10nM/Bic	10.4		1
									DHT 100nM/Bic	10.8		1.2
									R1881/Bic	11.2		1.8
									DHT 10nM/AR siRNA	9.6		1.5

## Sheet: BT polarization
1.73205
		Polar	Bipolar	Apolar					Polar	Bipolar	Apolar			Polar	Bipolar	Apolar
	Control 1	31	6	63				Control	23.1429	7.28571	69.5714		Control	23.1	7.3	69.6	100		2.3	1.2	4.3
	Control 2	27	5	68				GFP	27	8.8	64.2		Cofilin S3A	14.3	6.3	79.5	100.1		1.1	0.5	7.1
	Control 3	22	10	68				RFP	23.8	4.4	71.8		Cofilin S3E	14.6	0.9	84.6	100.1		1	1.5	8.1
	Control 4	18	6	76				Cofilin S3A	14.25	6.25	79.5		Cofilin KD	13.3	2.6	84.1	100		1.5	0.9	9.5
	Control 5	26	8	66				Cofilin S3E	14.5714	0.857143	84.5714		Bicalutamide	25.7	8.4	65.9	100		4	1.1	7.9
	Control 6	22	8	70				Cofilin KD	13.2857	2.57143	84.1429		DHT 10nM	51.2	8.8	40	100		7.8	1.3	3.9
	Control 7	16	8	76				Bicalutamide	4	3	93		DHT 10nM/S3A	29.5	11	59.5	100		3.4	1.4	4
	GFP1	22	14	64				DHT 10nM	51.2	8.8	40		DHT 10nM/S3E	10	4	86	100		1.3	0.8	6.8
	GFP2	36	8	56				DHT 10nM/S3A	29.5	11	59.5		DHT 10nM/KD	39.7	6	54.3	100		3.3	1.2	5.5
	GFP3	25	10	65				DHT 10nM/S3E	10	4	86		DHT 10nM/Bic	27.5	6	66.5	100		1.4	1.3	4.3
	GFP4	28	2	70				DHT 10nM/KD	39.6667	6	54.3333		DHT 10nM/AR siRNA	29.8	4.7	65.5	100		2.3	1.1	5.6
	GFP5	24	10	66				DHT 10nM/Bic	39	6	55		DHT 100nM	48	8.7	43.3	100		4.5	1.4	6.6
	RFP1	28	6	66				DHT 100nM	48	8.66667	43.3333		DHT 100nM/S3A	34	8	58	100		2.3	1.2	6.7
	RFP2	30	2	68				DHT 100nM/S3A	34	8	58		DHT 100nM/S3E	41	5	54	100		7.2	1.2	7.3
	RFP3	25	6	69				DHT 100nM/S3E	41	5	54		DHT 100nM/KD	37.3	3.3	59.3	99.9		2.3	1.8	5.5
	RFP4	16	2	82				DHT 100nM/KD	37.3333	3.33333	59.3333		DHT 100nM/Bic	34.5	7.3	58.2	100		4.5	1.6	4.7
	RFP5	20	6	74				DHT 100nM/Bic	58	7.33333	34.6667		R1881	47	5.5	47.5	100		6.7	0.7	4.2
	Cofilin S3A 1	16	14	70				R1881	47	5.5	47.5		R1881/S3A	24	1	75	100		1.7	0.3	7.1
	Cofilin S3A 2	11	10	79				R1881/S3A	24	1	75		R1881/S3E	17	5	78	100		0.9	2.6	9.3
	Cofilin S3A 3	15	12	73				R1881/S3E	17	5	78		R1881/KD	29.3	4	66.7	100		2.3	1.3	6.8
	Cofilin S3A 4	22	4	74				R1881/KD	69.3333	4	26.6667		R1881/Bic	26.7	8.7	64.6	100		4.6	1.2	5.6
	Cofilin S3A 5	16	2	82				R1881/Bic	39.3333	8.66667	52
	Cofilin S3A 6	14	4	82
	Cofilin S3A 7	6	0	94
	Cofilin S3A 8	14	4	82
	Cofilin S3E 1	9	0	91														Polar	Bipolar	Apolar
	Cofilin S3E 2	12	0	88													Control	23.1	7.3	69.6	100		2.3	1.2	4.3
	Cofilin S3E 3	11	2	87													DHT 10nM	51.2	8.8	40	100		7.8	1.3	3.9
	Cofilin S3E 4	18	0	82													DHT 100nM	48	8.7	43.3	100		4.5	1.4	6.6
	Cofilin S3E 5	24	0	76													R1881	47	5.5	47.5	100		6.7	0.7	4.2
	Cofilin S3E 6	14	2	84													Cofilin KD	13.3	2.6	84.1	100		1.5	0.9	9.5
	Cofilin S3E 7	14	2	84													DHT 10nM/KD	39.7	6	54.3	100		3.3	1.2	5.5
	Cofilin KD 1	14	0	86													DHT 100nM/KD	37.3	3.3	59.3	99.9		2.3	1.8	5.5
	Cofilin KD 2	18	8	74													R1881/KD	29.3	4	66.7	100		2.3	1.3	6.8
	Cofilin KD 3	17	6	77													Bicalutamide	25.7	8.4	65.9	100		4	1.1	7.9
	Cofilin KD 4	16	0	84													DHT 10nM/Bic	27.5	6	66.5	100		1.4	1.3	4.3
	Cofilin KD 5	10	0	90													DHT 100nM/Bic	34.5	7.3	58.2	100		4.5	1.6	4.7
	Cofilin KD 6	8	2	90													R1881/Bic	26.7	8.7	64.6	100		4.6	1.2	5.6
	Cofilin KD 7	10	2	88													DHT 10nM/AR siRNA	29.8	4.7	65.5	100		2.3	1.1	5.6
	Bicalutamide 1	4	4	92
	Bicalutamide 2	4	2	94																										Polar	Bipolar	Apolar
	DHT 10nM 1	46	14	40																									Control	23.1	7.3	69.6	100		2.3	1.2	4.3
	DHT 10nM 2	56	10	34																									DHT 10nM	51.2	8.8	40	100		7.8	1.3	3.9
	DHT 10nM 3	52	12	36																									DHT 100nM	48	8.7	43.3	100		4.5	1.4	6.6
	DHT 10nM 4	50	4	46																									R1881	47	5.5	47.5	100		6.7	0.7	4.2
	DHT 10nM 5	52	4	44																									Cofilin S3A	14.3	6.3	79.5	100.1		1.1	0.5	7.1
	DHT 10nM/S3A	31	14	55																									DHT 10nM/S3A	59.5	11	29.5	100		4	1.4	3.4
	DHT 10nM/S3A	28	8	64																									DHT 100nM/S3A	58	8	34	100		6.7	1.2	2.3
	DHT 10nM/S3E	16	6	78																									R1881/S3A	75	1	24	100		7.1	0.3	1.7
	DHT 10nM/S3E	4	2	94																									Cofilin S3E	14.6	0.9	84.6	100.1		1	1.5	8.1
	DHT 10nM/KD	44	4	52																									DHT 10nM/S3E	10	4	86	100		1.3	0.8	6.8
	DHT 10nM/KD	37	8	55																									DHT 100nM/S3E	41	5	54	100		7.2	1.2	7.3
	DHT 10nM/KD	38	6	56																									R1881/S3E	17	5	78	100		0.9	2.6	9.3
	DHT 10nM/Bic	38	4	58																									Cofilin KD	13.3	2.6	84.1	100		1.5	0.9	9.5
	DHT 10nM/Bic	40	8	52																									DHT 10nM/KD	39.7	6	54.3	100		3.3	1.2	5.5
	DHT 100nM 1	50	14	36																									DHT 100nM/KD	37.3	3.3	59.3	99.9		2.3	1.8	5.5
	DHT 100nM 2	46	4	50																									R1881/KD	29.3	4	66.7	100		2.3	1.3	6.8
	DHT 100nM 3	48	8	44																									Bicalutamide	25.7	8.4	65.9	100		4	1.1	7.9
	DHT 100nM/S3A	36	6	58																									DHT 10nM/Bic	27.5	6	66.5	100		1.4	1.3	4.3
	DHT 100nM/S3A	32	10	58																									DHT 100nM/Bic	34.5	7.3	58.2	100		4.5	1.6	4.7
	DHT 100nM/S3E	36	6	58																									R1881/Bic	26.7	8.7	64.6	100		4.6	1.2	5.6
	DHT 100nM/S3E	46	4	50																									DHT 10nM/AR siRNA	29.8	4.7	65.5	100		2.3	1.1	5.6
	DHT 100nM/KD	40	2	58
	DHT 100nM/KD	46	0	54
	DHT 100nM/KD	26	8	66
	DHT 100nM/Bic	60	6	34
	DHT 100nM/Bic	66	8	26
	DHT 100nM/Bic	48	8	44
	R1881 1	40	4	56
	R1881 2	52	4	44
	R1881 3	44	12	44
	R1881 4	52	2	46
	R1881/S3A	20	0	80
	R1881/S3A	28	2	70
	R1881/S3E	24	0	76
	R1881/S3E	10	10	80
	R1881/KD	64	2	34
	R1881/KD	70	6	24
	R1881/KD	74	4	22
	R1881/Bic	40	14	46
	R1881/Bic	42	6	52
	R1881/Bic	36	6	58

## Sheet: MDA polarization
			Polar	Bipolar	Apolar
		Control	31	15.7	53.3		100		4.2	1.8	5.2
		Cofilin S3A	29.2	21.8	49		100		2.6	1.4	3.4
		Cofilin S3E	26.7	10.3	63		100		2.6	1.2	2.8
		Cofilin KD	17.4	9.4	73.1		99.9		1.8	1.1	7.8
		Bicalutamide	28	10	62		100		1.5	1.9	7.6
		DHT 10nM	50.7	12	37.3		100		3.6	1.4	2.5
		DHT 10nM/S3A	16	4	80		100		1.2	0.9	6.4
		DHT 10nM/S3E	36	6	58		100		2	1	6
		DHT 10nM/KD	32.3	8.3	59.3		99.9		3.3	1.1	6.5
		DHT 10nM/Bic	33.5	13.5	53		100		4.2	1.2	6.4
		DHT 10nM/AR siRNA	36.2	14.6	49.2		100		5.3	3.1	7.1
		DHT 100nM	56	8	36		100		4	2.4	5.2
		DHT 100nM/S3A	44	2	54		100		3.4	0.7	5.2
		DHT 100nM/S3E	35	4	61		100		3.1	0.9	4.4
		DHT 100nM/KD	44.7	7.3	48		100		3.6	1.1	6.8
		DHT 100nM/Bic	42	9	49		100		5.2	1.4	6.7
		R1881	54.8	7	38.5		100.3		4.7	1.8	7.4
		R1881/S3A	15	5	80		100		1.4	1.6	8.6
		R1881/S3E	32.5	27.5	40		100		3.6	2.4	9.1
		R1881/KD	24.7	15.3	60		100		4.4	2.8	6.3
		R1881/Bic	34	8	58		100		4.2	1.1	5.8
										Polar	Bipolar	Apolar										Polar	Bipolar	Apolar
									Control	31	15.7	53.3		100		4.2	1.8	5.2			Control	31	15.7	53.3		100		4.2	1.8	5.2
									DHT 10nM	50.7	12	37.3		100		3.6	1.4	2.5			DHT 10nM	50.7	12	37.3		100		3.6	1.4	2.5
									DHT 100nM	56	8	36		100		4	2.4	5.2			DHT 100nM	56	8	36		100		4	2.4	5.2
									R1881	54.8	7	38.5		100.3		4.7	1.8	7.4			R1881	54.8	7	38.5		100.3		4.7	1.8	7.4
									Cofilin KD	17.4	9.4	73.1		99.9		1.8	1.1	7.8			Cofilin S3A	29.2	21.8	49		100		2.6	1.4	3.4
									DHT 10nM/KD	32.3	8.3	59.3		99.9		3.3	1.1	6.5			DHT 10nM/S3A	71	4	25		100		6.4	0.9	1.2
									DHT 100nM/KD	44.7	7.3	48		100		3.6	1.1	6.8			DHT 100nM/S3A	54	2	44		100		5.2	0.7	3.4
									R1881/KD	24.7	15.3	60		100		4.4	2.8	6.3			R1881/S3A	60	5	35		100		1.4	1.6	8.6
									Bicalutamide	28	10	62		100		1.5	1.9	7.6			Cofilin S3E	26.7	10.3	63		100		2.6	1.2	2.8
									DHT 10nM/Bic	33.5	13.5	53		100		4.2	1.2	6.4			DHT 10nM/S3E	36	6	58		100		2	1	6
									DHT 100nM/Bic	42	9	49		100		5.2	1.4	6.7			DHT 100nM/S3E	35	4	61		100		3.1	0.9	4.4
									R1881/Bic	34	8	58		100		4.2	1.1	5.8			R1881/S3E	32.5	27.5	40		100		3.6	2.4	9.1
									DHT 10nM/AR siRNA	36.2	14.6	49.2		100		5.3	3.1	7.1			Cofilin KD	17.4	9.4	73.1		99.9		1.8	1.1	7.8
																					DHT 10nM/KD	32.3	8.3	59.3		99.9		3.3	1.1	6.5
																					DHT 100nM/KD	44.7	7.3	48		100		3.6	1.1	6.8
																					R1881/KD	24.7	15.3	60		100		4.4	2.8	6.3
																					Bicalutamide	28	10	62		100		1.5	1.9	7.6
																					DHT 10nM/Bic	33.5	13.5	53		100		4.2	1.2	6.4
																					DHT 100nM/Bic	42	9	49		100		5.2	1.4	6.7
																					R1881/Bic	34	8	58		100		4.2	1.1	5.8
																					DHT 10nM/AR siRNA	36.2	14.6	49.2		100		5.3	3.1	7.1

## Sheet: SUM polarization
		Polar	Bipolar	Apolar
	Control 1	31	6	63	100								Polar	Bipolar	Apolar								Polar	Bipolar	Apolar								Polar	Bipolar	Apolar
	Control 2	27	5	68	100							Control	35	8.8	56.2		100	4.4	1.2	6.4		Control	35	8.8	56.2		100	4.4	1.2	6.4		Control	35	8.8	56.2		100	4.4	1.2	6.4
	Control 3	22	10	68	100							Cofilin S3A	29.7	8.7	61.7		100.1	2.7	2.1	8.7		DHT 10nM	70.7	2.7	26.7		100.1	6.7	1.8	7.6		DHT 10nM	70.7	2.7	26.7		100.1	6.7	1.8	7.6
	Control 4	44	8	48	100							Cofilin S3E	24.2	3.5	72.3		100	2.2	1.3	8.8		DHT 100nM	79.7	5.3	15		100	8.9	0.9	4.5		DHT 100nM	79.7	5.3	15		100	8.9	0.9	4.5
	Control 5	44	12	44	100							Cofilin KD	25.5	5	69.5		100	3.3	1.4	9.1		R1881	67.7	8.3	24		100	8.8	2.1	1.2		R1881	67.7	8.3	24		100	8.8	2.1	1.2
	Control 6	42	12	46	100		35	8.83333	56.1667			Bicalutamide	36.3	13.3	50.3		99.9	4.6	1.9	7.6		Cofilin KD	25.5	5	69.5		100	3.3	1.4	9.1		Cofilin S3A	29.7	8.7	61.7		100.1	2.7	2.1	8.7
	GFP1	33	8	59	100							DHT 10nM	70.7	2.7	26.7		100.1	6.7	1.8	7.6		DHT 10nM/KD	50	10	40		100	8.4	1.4	6.8		DHT 10nM/S3A	35	9	56		100	5.6	2.3	6.7
	GFP2	23	10	67	100							DHT 10nM/S3A	35	9	56		100	5.6	2.3	6.7		DHT 100nM/KD	73.3	5.7	21		100	7.3	1	3		DHT 100nM/S3A	68.5	9.5	22		100	9.2	1.3	4.4
	GFP3	30	3	67	100							DHT 10nM/S3E	25	5	70		100	2.8	1.1	6.6		R1881/KD	55.3	6.7	38		100	4.8	1.4	7		R1881/S3A	42	16	42		100	3.3	2.5	4.8
	GFP4	40	12	48	100							DHT 10nM/KD	50	10	40		100	8.4	1.4	6.8		Bicalutamide	36.3	13.3	50.3		99.9	4.6	1.9	7.6		Cofilin S3E	24.2	3.5	72.3		100	2.2	1.3	8.8
	GFP5	44	8	48	100		31.5	8.25	60.25			DHT 10nM/Bic	30.5	9	60.5		100	3.7	1.5	8.4		DHT 10nM/Bic	30.5	9	60.5		100	3.7	1.5	8.4		DHT 10nM/S3E	25	5	70		100	2.8	1.1	6.6
	RFP1	28	6	66	100							DHT 10nM/AR siRNA	44.2	8.9	46.9		100	5.2	2.4	7		DHT 100nM/Bic	68	10.3	21.7		100	7.9	1.5	2.3		DHT 100nM/S3E	69	10	21		100	10.2	2	4.8
	RFP2	30	2	68	100							DHT 100nM	79.7	5.3	15		100	8.9	0.9	4.5		R1881/Bic	35	8	57		100	6.3	3	7.3		R1881/S3E	28.5	14	57.5		100	1.6	2.5	5
	RFP3	25	6	69	100							DHT 100nM/S3A	68.5	9.5	22		100	9.2	1.3	4.4		DHT 10nM/AR siRNA	44.2	8.9	46.9		100	5.2	2.4	7		Cofilin KD	25.5	5	69.5		100	3.3	1.4	9.1
	RFP4	48	8	44	100							DHT 100nM/S3E	69	10	21		100	10.2	2	4.8												DHT 10nM/KD	50	10	40		100	8.4	1.4	6.8
	RFP5	36	4	60	100		33.4	5.2	61.4			DHT 100nM/KD	73.3	5.7	21		100	7.3	1	3												DHT 100nM/KD	73.3	5.7	21		100	7.3	1	3
	S3A 1	16	14	70	100							DHT 100nM/Bic	68	10.3	21.7		100	7.9	1.5	2.3												R1881/KD	55.3	6.7	38		100	4.8	1.4	7
	S3A 2	11	10	79	100							R1881	67.7	8.3	24		100	8.8	2.1	1.2												Bicalutamide	36.3	13.3	50.3		99.9	4.6	1.9	7.6
	S3A 3	15	12	73	100							R1881/S3A	42	16	42		100	3.3	2.5	4.8												DHT 10nM/Bic	30.5	9	60.5		100	3.7	1.5	8.4
	S3A 4	46	2	52	100							R1881/S3E	28.5	14	57.5		100	1.6	2.5	5												DHT 100nM/Bic	68	10.3	21.7		100	7.9	1.5	2.3
	S3A 5	38	6	56	100							R1881/KD	55.3	6.7	38		100	4.8	1.4	7												R1881/Bic	35	8	57		100	6.3	3	7.3
	S3A 6	52	8	40	100		29.6667	8.66667	61.6667			R1881/Bic	35	8	57		100	6.3	3	7.3												DHT 10nM/AR siRNA	44.2	8.9	46.9		100	5.2	2.4	7
	S3E 1	9	0	91	100
	S3E 2	12	0	88	100
	S3E 3	11	2	87	100
	S3E 4	32	4	64	100
	S3E 5	36	0	64	100
	S3E 6	45	15	40	100		24.1667	3.5	72.3333
	Cofilin siRNA 1	14	0	86	100
	Cofilin siRNA 2	18	8	74	100
	Cofilin siRNA 3	15	4	81	100
	Cofilin siRNA 4	30	12	58	100
	Cofilin siRNA 5	36	2	62	100
	Cofilin siRNA 6	40	4	56	100		25.5	5	69.5
	Bicalutamide	42	14	44	100
	Bicalutamide	35	10	55	100
	Bicalutamide	32	16	52	100		36.3333	13.3333	50.3333
	DHT 10nM 1	76	2	22	100
	DHT 10nM 2	65	6	29	100
	DHT 10nM 3	71	0	29	100		70.6667	2.66667	26.6667
	DHT 10nM/S3A	30	10	60	100
	DHT 10nM/S3A	40	8	52	100		35	9	56
	DHT 10nM/S3E	20	10	70	100
	DHT 10nM/S3E	30	0	70	100		25	5	70
	DHT 10nM/KD	48	16	36	100
	DHT 10nM/KD	52	4	44	100		50	10	40
	DHT 10nM/Bic	36	8	56	100
	DHT 10nM/Bic	25	10	65	100		30.5	9	60.5
	DHT 100nM 1	75	2	23	100
	DHT 100nM 2	81	5	14	100
	DHT 100nM 3	83	9	8	100		79.6667	5.33333	15
	DHT 100nM/S3A	65	12	23	100
	DHT 100nM/S3A	72	7	21	100		68.5	9.5	22
	DHT 100nM/S3E	74	13	13	100
	DHT 100nM/S3E	64	7	29	100		69	10	21
	DHT 100nM/KD	70	4	26	100
	DHT 100nM/KD	82	5	13	100
	DHT 100nM/KD	68	8	24	100		73.3333	5.66667	21
	DHT 100nM/Bic	72	10	18	100
	DHT 100nM/Bic	65	16	19	100
	DHT 100nM/Bic	67	5	28	100		68	10.3333	21.6667
	R1881 1	71	5	24	100
	R1881 2	65	8	27	100
	R1881 3	67	12	21	100		67.6667	8.33333	24
	R1881/S3A	45	20	35	100
	R1881/S3A	39	12	49	100		42	16	42
	R1881/S3E	67	16	17	100
	R1881/S3E	70	12	18	100		68.5	14	17.5
	R1881/KD	53	10	37	100
	R1881/KD	49	8	43	100
	R1881/KD	64	2	34	100		55.3333	6.66667	38
	R1881/Bic	35	8	57	100
	R1881/Bic	41	4	55	100
	R1881/Bic	29	12	59	100		35	8	57

## Sheet: BT nucleus 
							Average			SD														Average					SD
		Micronucleated	Not micronucleated				Micronucleated	Not micronucleated											Multinucleated	Not multinucleated				Multinucleated	Uninultinucleated	Uninucleated	Multinucleated
	Control 1	33	67			Control	32.6667	67.3333		5.50757	5.50757		3.1798	3.1798				Control 1	16	84	100		Control	12.3333	87.6667	87.7	12.3		3.21455	3.21455		1.85592	1.85592		1.86
	Control 2	38	62			GFP	28.6667	71.3333		4.72582	4.72582		2.72845	2.72845				Control 2	10	90	100		Cofilin S3A	13.4	86.6	86.7	13.4		4.24264	4.24264		2.44949	2.44949		2.45
	Control 3	27	73			RFP	26.6667	73.3333		1.1547	1.1547		0.666667	0.666667				Control 3	11	89	100		Cofilin S3E	22	78	78	22		2.82843	2.82843		1.63299	1.63299		1.63
	GFP1	34	66			Cofilin S3A	27.6	72.4		8.44393	8.44393		4.87511	4.87511				GFP1	8	92	100		Cofilin KD	17	83	73	27		4.24264	4.24264		2.44949	2.44949		2.44
	GFP2	25	75			Cofilin S3E	28.6	71.4		5.72713	5.72713		3.30656	3.30656				GFP2	12	88	100		Bic	14.2	85.8	85.8	14.2		3.5	3.5		2.02073	2.02073		2.02
	GFP3	27	73			Cofilin KD	35.4	64.6		8.87694	8.87694		5.1251	5.1251				GFP3	14	86	100		DHT 10nM	11.3333	88.6667	88.7	11.3		5.03322	5.03322		2.90593	2.90593		2.91
	RFP1	28	72			DHT 10nM	15.6667	84.3333		4.50925	4.50925		2.60342	2.60342				RFP1	4	96	100		DHT 10nM/S3A	6.33333	93.6667	93.7	6.3		0.707107	0.707107		0.408248	0.408248		0.41
	RFP2	26	74			DHT 100nM	25.3333	74.6667		6.1101	6.1101		3.52767	3.52767				RFP2	6	94	100		DHT 10nM/S3E	18	82	82	18		1.41421	1.41421		0.816496	0.816496		2.45
	RFP3	26	74			R1881	20	80		10.583	10.583		6.1101	6.1101				RFP3	5	95	100		DHT 10nM/KD	26	74	74	26		0.707107	0.707107		0.408248	0.408248		0.41
	S3A 1	17	83															S3A 1	6	94	100		DHT 10nM/Bic	14.6667	85.3333	85.3	14.7		5.65685	5.65685		3.26599	3.26599		3.27
	S3A 2	26	74															S3A 2	7	93	100		DHT 100nM	9.33333	90.6667	90.7	9.3		4.6188	4.6188		2.66667	2.66667		2.67
	S3A 3	23	77															S3A 3	8	92	100		DHT 100nM/S3A	14	86	86	14		6.245	6.245		3.60555	3.60555		3.61
	S3A 4	34	66															S3A 4	26	74	100		DHT 100nM/S3E	10.6667	89.3333	89.3	10.7		2.51661	2.51661		1.45297	1.45297		1.45
	S3A 5	38	62															S3A 5	20	80	100		DHT 100nM/KD	24.6667	75.3333	75.3	24.7		8.5049	8.5049		4.91031	4.91031		4.91
	S3E 1	33	67															S3E 1	2	98	100		DHT 100nM/Bic	12	88	88	12		8	8		4.6188	4.6188		4.62
	S3E 2	20	80															S3E 2	4	96	100		R1881	2.66667	97.3333	97.3	2.3		2.3094	2.3094		1.33333	1.33333		1.33
	S3E 3	34	66															S3E 3	5	95	100		R1881/S3A	3.33333	96.6667	96.7	3.3		1.1547	1.1547		0.666667	0.666667		0.67
	S3E 4	26	74															S3E 4	20	80	100		R1881/S3E	16.6667	83.3333	83.3	16.7		5.03322	5.03322		2.90593	2.90593		2.91
	S3E 5	30	70															S3E 5	24	76	100		R1881/KD	24.3333	75.6667	75.7	24.3		6.65833	6.65833		3.84419	3.84419		6.08
	Cofilin siRNA 1	30	70															Cofilin siRNA 1	2	98	100		R1881/Bic	14.6667	85.3333	85.3	14.7		4.50925	4.50925		2.60342	2.60342		2.6
	Cofilin siRNA 2	42	58															Cofilin siRNA 2	2	98	100
	Cofilin siRNA 3	35	65															Cofilin siRNA 3	2	98	100
	Cofilin siRNA 4	46	54															Cofilin siRNA 4	14	86	100
	Cofilin siRNA 5	24	76															Cofilin siRNA 5	20	80	100			Uninucleated	Multinucleated
	DHT 10nM 1	20	80															DHT 10nM 1	16	84	100		Control	87.7	12.3		1.86	1.86
	DHT 10nM 2	16	84															DHT 10nM 2	6	94	100		Cofilin S3A	86.7	13.3		2.45	2.45
	DHT 10nM 3	11	89															DHT 10nM 3	12	88	100		Cofilin S3E	78	22		1.63	1.63
	DHT 100nM 1	20	80															DHT 100nM 1	12	88	100		Cofilin KD	73	27		2.44	2.44
	DHT 100nM 2	24	76															DHT 100nM 2	12	88	100		Bicalutamide	85.8	14.2		2.02	2.02
	DHT 100nM 3	32	68															DHT 100nM 3	4	96	100		DHT 10nM	88.7	11.3		2.91	2.91
	R1881 1	32	68															R1881 1	4	96	100		DHT 10nM/S3A	93.7	6.3		0.41	0.41
	R1881 2	16	84															R1881 2	0	100	100		DHT 10nM/S3E	82	18		2.45	2.45
	R1881 3	12	88															R1881 3	4	96	100		DHT 10nM/KD	74	26		0.41	0.41
																		DHT10/S3A	4	96	100		DHT 10nM/Bic	85.3	14.7		3.27	3.27
																		DHT10/S3A	12	88	100		DHT 100nM	90.7	9.3		2.67	2.67
																		DHT10/S3A	3	97	100		DHT 100nM/S3A	86	14		3.61	3.61
																		DHT10/S3E	16	84	100		DHT 100nM/S3E	89.3	10.7		1.45	1.45
																		DHT10/S3E	24	76	100		DHT 100nM/KD	75.3	24.7		4.91	4.91
																		DHT10/S3E	14	86	100		DHT 100nM/Bic	88	12		4.62	4.62
																		DHT10/KD	24	76	100		R1881	97.3	2.7		1.33	1.33
																		DHT10/KD	31	69	100		R1881/S3A	96.7	3.3		0.67	0.67
																		DHT10/KD	23	77	100		R1881/S3E	83.3	16.7		2.91	2.91
																		DHT10/Bic	16	84	100		R1881/KD	75.7	24.3		3.84	3.84
																		DHT10/Bic	20	80	100		R1881/Bic	85.3	14.7		2.6	2.6
																		DHT10/Bic	8	92	100
																		DHT100/S3A	9	91	100
																		DHT100/S3A	21	79	100			Uninucleated	Multinucleated							Uninucleated	Multinucleated
																		DHT100/S3A	12	88	100		Control	87.7	12.3		1.86	1.86			Control	87.7	12.3		1.86	1.86
																		DHT100/S3E	13	87	100		DHT 10nM	88.7	11.3		2.91	2.91			DHT 10nM	88.7	11.3		2.91	2.91
																		DHT100/S3E	8	92	100		DHT 100nM	90.7	9.3		2.67	2.67			DHT 100nM	90.7	9.3		2.67	2.67
																		DHT100/S3E	11	89	100		Cofilin KD	73	27		2.44	2.44			R1881	97.3	2.7		1.33	1.33
																		DHT100/KD	15	85	100		Bicalutamide	85.8	14.2		2.02	2.02			Cofilin KD	73	27		2.44	2.44
																		DHT100/KD	28	72	100		DHT 10nM	88.7	11.3		2.91	2.91			DHT 10nM/KD	74	26		0.41	0.41
																		DHT100/KD	31	69	100		DHT 10nM/S3A	93.7	6.3		0.41	0.41			DHT 100nM/KD	75.3	24.7		4.91	4.91
																		DHT100/Bic	12	88	100		DHT 10nM/S3E	82	18		2.45	2.45			R1881/KD	75.7	24.3		3.84	3.84
																		DHT100/Bic	4	96	100		DHT 10nM/KD	74	26		0.41	0.41			Bicalutamide	85.8	14.2		2.02	2.02
																		DHT100/Bic	20	80	100		DHT 10nM/Bic	85.3	14.7		3.27	3.27			DHT 10nM/Bic	85.3	14.7		3.27	3.27
																		R1881/S3A	2	98	100		DHT 100nM	90.7	9.3		2.67	2.67			DHT 100nM/Bic	88	12		4.62	4.62
																		R1881/S3A	4	96	100		DHT 100nM/S3A	86	14		3.61	3.61			R1881/Bic	85.3	14.7		2.6	2.6
																		R1881/S3A	4	96	100		DHT 100nM/S3E	89.3	10.7		1.45	1.45				82.1	17.9		2.7	2.7
																		R1881/S3E	12	88	100		DHT 100nM/KD	75.3	24.7		4.91	4.91
																		R1881/S3E	16	84	100		DHT 100nM/Bic	88	12		4.62	4.62
																		R1881/S3E	22	78	100		R1881	97.3	2.7		1.33	1.33
																		R1881/KD	21	79	100		R1881/S3A	96.7	3.3		0.67	0.67
																		R1881/KD	32	68	100		R1881/S3E	83.3	16.7		2.91	2.91
																		R1881/KD	20	80	100		R1881/KD	75.7	24.3		3.84	3.84
																		R1881/Bic	15	85	100		R1881/Bic	85.3	14.7		2.6	2.6
																		R1881/Bic	19	81	100
																		R1881/Bic	10	90	100

[truncated: 10 more sheets: MDA nucleus, SUM nucleus, Kite vs crescent, % change in adhesion, % Change in migration, BT area measurement, MDA area measurement, SUM area measurement, Wound healing and Transwell, Transwell migration]
