# Supplementary material for: The role of activated androgen receptor in cofilin phospho-regulation depends on the molecular subtype of TNBC cell line and actin assembly dynamics
Source: PLoS One. 2022 Dec 30;17(12):e0279746. doi: 10.1371/journal.pone.0279746 (PMC9803305; doi:10.1371/journal.pone.0279746)
Supplement: S1 Data — (ZIP) [file pone.0279746.s001.zip › Results data1.xlsx]

## Sheet: Sheet1
		BT549								MDA-MB-453								SUM159PT
		RhoA	Rac1	CIN	SSH-1L	Limk1	pLimk	ROCK		RhoA	Rac1	CIN	SSH-1L	Limk1	pLimk	ROCK		RhoA	Rac1	CIN	SSH-1L	Limk1	pLimk	ROCK
	Control	1	1	1	1	1	1	1		1	1	1	1	1	1	1		1	1	1	1	1	1	1
	10 nM DHT	0.94	6.12	4.06	6.08	1.75	1.5	1.4		1.2	4.41	3.58	2.2	1.48	1.51	1.3		1.9	1.68	1.2	1.14	5.4	0.67	0.71
	100 nM DHT	0.6	4.34	6.59	8.23	1.4	1.4	1.3		1.6	3.61	4.43	2.9	1.67	0.99	1.29		2.4	2.64	1.7	1.03	4.97	0.63	0.66
	R1881	0.75	6.22	3.44	5.63	1.14	1.9	1.6		0.6	4.21	3.22	2.5	1.39	0.93	0.93		2.6	2.1	1.2	0.46	2.26	0.48	0.66
		BT549	BT549	BT549	BT549	BT549	BT549	BT549		MDA	MDA	MDA	MDA	MDA	MDA	MDA		SUM	SUM	SUM	SUM	SUM	SUM	SUM
		RhoA	Rac1	CIN	SSH-1L	Limk1	pLimk	ROCK		RhoA	Rac1	CIN	SSH-1L	Limk1	pLimk	ROCK		RhoA	Rac1	CIN	SSH-1L	Limk1	pLimk	ROCK
		0	0	0	0	0	0	0		0	0	0	0	0	0	0		0	0	0	0	0	0	0
		0.12	1.2	1.6	1.12	0.32	0.1	0.29		0.11	0.61	1.41	0.31	0.12	0.24	0.26		0.25	0.27	0.18	0.12	1.25	0.12	0.12
		0.22	0.85	0.66	2.03	0.22	0.28	0.1		0.21	0.81	1.11	0.13	0.31	0.1	0.43		0.49	0.23	0.16	0.27	1.35	0.098	0.15
		0.21	0.93	0.87	1.52	0.14	0.32	0.07		0.13	1.2	0.91	0.21	0.3	0.076	0.11		0.17	0.11	0.26	0.2	1.49	0.11	0.11

## Sheet: Sheet2
BT549
	GAPDH/CIN+SSH ECMBiosciences	CIN	SSH ECM Bio	GAPDH/P-limk+ROCK	P-Limk1/2	ROCK								GAPDH/CIN+SSH	CIN	SSH	GAPDH/P-limk+ROCK	P-Limk1/2	ROCK							BT549			Average
Control	4370.57	1829.31	343.971	6938.64	5044.18	3820.2								1	1	1	1	1	1								RhoA	Rac1	CIN	SSH-1L	Limk1	P-Limk1/2	ROCK
DHT 10	5932.52	2779.6	1653.08	7317.98	6940.69	6467.28								1.35738	2.06251	6.5234	1.05467	1.45121	1.78547							Control	1	1	1	1	1	1	1
DHT 100	8677.15	6816.74	2757.67	6545.23	5669.64	4749.98								1.98536	7.39827	15.9169	0.943301	1.06027	1.17289							10 nM DHT	0.94	6.12	4.05628	6.07817	1.74743	1.54275	1.42905
R1881	7699.1	2463.6	2251.43	8800.17	6105.6	4890.28								1.76158	2.37239	11.5302	1.26829	1.53516	1.62354							100 nM DHT	0.6	4.34	6.59303	8.22764	1.4015	1.40732	1.25703
																										R1881	0.75	6.22	3.43737	5.62791	1.13819	1.92635	1.61869
	GAPDH/CIN	CIN	GAPDH/SSH-1L 706	SSH-1L 706	GAPDH/rat Limk1	Rat limk1	GAPDH/P-limk+ROCK	P-Limk1/2	ROCK					GAPDH/CIN	CIN	GAPDH/SSH-1L 706	SSH-1L 706	GAPDH/rat Limk1	Rat Limk1	GAPDH/P-limk+ROCK	P-Limk1/2	ROCK
Control	5333.6	1054.28	5233.79	3049.98	10901	1150.06	5027.65	3000.41	3405.51					1	1	1	1	1	1	1	1	1
DHT 10	7077.01	4807.13	6845.01	8747.56	14232	1973.31	7039.26	3502.26	2608.98					1.32687	6.05004	1.30785	3.751	1.30557	2.24013	1.40011	1.63429	1.07263							SD						SEM
DHT 100	6948.89	4683.55	6787.6	8458.32	9716	2005.55	6565.31	4031.01	3497.67					1.30285	5.78779	1.29688	3.59655	0.891294	1.55429	1.30584	1.75438	1.34118							CIN	SSH-1L	Limk1	P-Limk1/2	ROCK		CIN	SSH-1L	Limk1	P-Limk1/2	ROCK
R1881	6914.84	3661.3	7272.55	9351.22	8033		7513.6	4652.89	3677.55					1.29647	4.50236	1.38954	4.26031	0.736905	#VALUE!	1.49446	2.31753	1.61384				Control			0	0	0	0	0		0	0	0	0	0
																										10 nM DHT			2.81961	5.04656	0.551066	0.129462	0.504049		1.62738	2.91271	0.318058	0.0747211	0.290921
	GAPDH/SSH-1L 706	SSH-1L 706		GAPDH/SSH-1L 706	SSH-1L 706	GAPDH/rat Limk1	Rat limk1									GAPDH/SSH-1L 706	SSH-1L 706	GAPDH/SSH-1L 706	SSH-1L 706	GAPDH/rat Limk1	Rat Limk1					100 nM DHT			1.13878	7.03706	0.387869	0.490814	0.119002		0.657267	4.06156	0.223866	0.283282	0.0686842
Control	12483.6	8152.98		4214.67	1612.38	9534.42	2378.21									1	1	1	1	1	1					R1881			1.50612	4.36779		0.55322	0.00686248		0.869281	2.52095	0	0.3193	0.0039608
DHT 10	11925.7	9769.23		9566.05	9159.49	11963.1	2768.79									0.955305	1.14468	2.2697	12.8936	1.25473	1.4608
DHT 100	11975.8	9112.08		10684.5	7838.95	11905.7	4004.91									0.959319	1.07217	2.53508	12.3249	1.24871	2.10282
R1881	11542.1	9677.35		8032.23	4757.88	10852	2229.01									0.924577	1.09744	1.90578	5.62367	1.13819	1.06678
	GAPDH/RhoA	RhoA	GAPDH/RhoA	RhoA	GAPDH/RhoA	RhoA										GAPDH/RhoA	RhoA	GAPDH/RhoA	RhoA	GAPDH/RhoA	RhoA			RhoA
Control	5503.35	3186.06	6845.35	3973.41	6321.35	4461.23										1	1	1	1	1	1			1
DHT 10	5955.01	3391.18	6084.77	3506.87	6439.18	3869.41										1.08207	1.15173	0.88889	0.784522	1.01864	0.883507			0.939921
DHT 100	5558.6	3156.72	5579.84	1510.04	6506.11	2050.87										1.01004	1.00074	0.815128	0.309779	1.02923	0.473145			0.594553
R1881	5871.48	2364.48	7159.13	2688.3	10639.4	1993.46										1.06689	0.791773	1.04584	0.707587	1.6831	0.752074			0.750478
	GAPDH/Rac1	Rac1		GAPDH/Rac1-A2	Rac1		GAPDH/Rac1-B2	Rac1								GAPDH/Rac1	Rac1	GAPDH/Rac1	Rac1	GAPDH/Rac1	Rac1			Rac1
Control	5945.77	8267.43		6916.72	3691.79		6947.06	1876.5								1	1	1	1	1	1			1
DHT 10	5266.23	8941.43		6644.06	2251.26		6918.84	3655.45								0.885711	0.957918	0.96058	0.585762	0.995938	1.9401			1.16126
DHT 100	5253.82	8220.25		6275.11	541.284		6202.41	615.284								0.883623	0.878582	0.907238	0.133018	0.89281	0.292743			0.434781
R1881	4707.41	6928.18		6819.01	1507.89		6722.53	1553.01								0.791724	0.663472	0.985874	0.402675	0.967679	0.800863			0.622337
MDA-MB-453																										MDA
	GAPDH/CIN+SSH	CIN	SSH	GAPDH/P-limk+ROCK	P-Limk1/2	ROCK								GAPDH/CIN+SSH	CIN	SSH	GAPDH/P-limk+ROCK	P-Limk1/2	ROCK								RhoA	Rac1	CIN	SSH-1L	Limk1	P-Limk1/2	ROCK
Control	9488.86	6963.62	2642.15	8507.59	5767.98	4024.47								1	1	1	1	1	1							Control	1	1	1	1	1	1	1
DHT 10	9640.4	6201.67	3912.98	9207	8035.05	4842.03								1.01597	0.904804	1.50463	1.08221	1.50757	1.30206							10 nM DHT	1.2	4.41	1.26	1.37462	1.48	1.51	1.3
DHT 100	8921.86	6695.5	4728.83	8878.3	5459.03	4972.55								0.940246	0.904043	1.68282	1.04357	0.987677	1.28942							100 nM DHT	1.6	3.61	1.54	1.73308	1.67	0.99	1.29
R1881	9479.45	5770.62	2004.26	7969.88	5715.52	3974.72								0.999008	0.827859	0.757816	0.936797	0.928276	0.925216							R1881	0.6	4.21	1.57	1.87646	1.39	0.93	0.93
	GAPDH/CIN+SSH	CIN	SSH	GAPDH/SSH-1L 706	SSH-1L 706									GAPDH/CIN+SSH	CIN	GAPDH/SSH-1L 706	SSH-1L 706
Control	13282.3	4157.62		9536.69	3138.11									1	1	1	1
DHT 10	9141.05	7597.15		8492.79	2930.94									0.688214	1.25756	0.890539	0.831747
DHT 100	12048.8	7063.71		11139.6	4707.31									0.907136	1.54121	1.16808	1.75217
R1881	13429.5	6471.59		13368	7284.38									1.01108	1.57382	1.40174	3.2538
				GAPDH/SSH-1L 706	SSH-1L 706	GAPDH/rat Limk1	Rat limk1									GAPDH/SSH-1L 706	SSH-1L 706	GAPDH/rat Limk1	Rat Limk1		SSH-1L 706
Control				11006.1	6922.32	5488.93	9034.52									1	1	1	1		1
DHT 10				11138.3	12226.5	10870.2	6768.76									1.01202	1.78747	1.98039	1.48373		1.37462
DHT 100				10040.2	13387.6	11222.3	7376.88									0.912243	1.76425	2.04453	1.6694		1.73308
R1881				11542.9	10677.8	10081.2	6872.07									1.04878	1.61776	1.83664	1.39704		1.87646
	GAPDH/RhoA	RhoA		GAPDH/RhoA	RhoA		GAPDH/RhoA	RhoA						GAPDH/RhoA	RhoA	GAPDH/RhoA	RhoA	GAPDH/RhoA	RhoA
Control	4849.65	1152.16		4890.31	538.113		8606.5	3985.99						1	1	1	1	1	1
DHT 10	6403.54	5591.2		7094.45	4783.48		10552.8	3927.77						1.32041	6.40769	1.45072	12.8959	1.22614	1.20823
DHT 100	7513.35	5512.79		6721.57	4726.48		9644.08	5783.48						1.54926	7.41277	1.37447	12.0725	1.12056	1.62587
R1881	6979.1	4259.38		5954.18	2878.99		7744.52	2453.38						1.43909	5.32012	1.21755	6.51408	0.899846	0.553855
	GAPDH/Rac1	Rac1		GAPDH/Rac1	Rac1									GAPDH/Rac1	Rac1	GAPDH/Rac1	Rac1		Rac1
Control	4662.94	1011.58		8789.55	2729.15									1	1	1	1		1
DHT 10	6923.35	4272.1		9884.55	6180.32									1.48476	6.27045	1.12458	2.54667		4.40856
DHT 100	7826.15	2435.28		8984.84	8474.83									1.67837	4.04054	1.02222	3.17429		3.60741
R1881	6349.84	5493.77		7167.38	3411									1.36177	7.39562	0.815443	1.01917		4.2074
																										SUM
SUM159PT																													Average
	GAPDH/CIN+SSH	CIN	GAPDH/SSH-1L 706	SSH-1L 706	GAPDH/rat Limk1	Rat limk1	GAPDH/P-limk+ROCK	P-Limk1/2	ROCK					GAPDH/CIN	CIN	GAPDH/SSH-1L 706	SSH-1L 706	GAPDH/rat Limk1	Rat Limk1	GAPDH/P-limk+ROCK	P-Limk1/2	ROCK					RhoA	Rac1	CIN	SSH-1L	Limk1	P-Limk1/2	ROCK
Control	8225.08	3548.89	6241.84	6002.05	6390.76	310.335	9983.74	4400.13	4142.2					1	1	1	1	1	1	1	1	1				Control	1	1	1	1	1	1	1
DHT 10	8682.86	4683.26	9032.03	5637.12	2319.86	811.941	8702.57	3379.36	3353.67					1.05566	1.39309	1.44701	1.35903	0.363002	0.949736	0.871674	0.669456	0.705737				10 nM DHT	1.9	1.68	1.16876	1.13718	5.37115	0.67	0.71
DHT 100	10690.8	4247.43	7108.5	5066.73	10692.4	350.92	8043.98	3457.65	3392.2					1.29978	1.55562	1.13885	0.961375	1.67311	1.89191	0.805708	0.63313	0.659824				100 nM DHT	2.4	2.64	1.74755	1.02786	4.96852	0.63	0.66
R1881	9873.21	4598.22	6007.91	3605.47	4345.25	547.941	6926.45	3053.72	3927.5					1.20038	1.5553	0.962522	0.578193	0.679926	1.20051	0.693773	0.481482	0.657812				R1881	2.6	2.1	1.23214	0.457968	2.25503	0.48	0.66
	GAPDH/CIN+SSH	CIN	SSH/ECM Biosciences	GAPDH/SSH-1L 706	SSH-1L 706	GAPDH/rat Limk1	Rat limk1							GAPDH/CIN+SSH ECM	CIN	SSH ECM Biosciences	GAPDH/SSH-1L 706	SSH-1L 706	GAPDH/rat Limk1	Rat Limk1
Control	12392.7	4091.15	4061.74	8923.08	6329.67	11314.2	2158.67							1	1	1	1	1	1	1
DHT 10	11018.1	4345.91	4658.18	9478.2	7564.64	18704	12787							0.88908	0.944443	1.01963	1.06221	1.26946	1.65315	9.79256									CIN	SSH-1L	Limk1	P-Limk1/2	ROCK
DHT 100	12706.2	7738.93	4952.12	9513.03	8860.2	17207.5	11418.9							1.0253	1.93948	1.25006	1.06612	1.49233	1.52089	8.04513						Control			0	0	0				0	0	0
R1881	10518.1	4381.62	4257.76	8071.71	1484.86	13513.7	5981.42							0.848728	0.908986	0.889688	0.904588	0.212205	1.1944	3.30956						10 nM DHT			0.317238	0.213317	6.25282				0.183099	0.12312	3.60892
																										100 nM DHT			0.271431	0.466953	4.35098				0.156661	0.26951	2.51124
				GAPDH/SSH-1L 706	SSH-1L 706												GAPDH/SSH-1L 706	SSH-1L 706								R1881			0.457015	0.343987	1.49132				0.263774	0.198538	0.860742
Control				2481.6	1834.38												1	1
DHT 10				1242.82	3298.64												0.500814	0.900582
DHT 100				1395.65	1329.77												0.562399	0.407692
R1881				726.163	951.527												0.292619	0.151787
	GAPDH/RhoA	RhoA		GAPDH/RhoA	RhoA									GAPDH/RhoA	RhoA	GAPDH/RhoA	RhoA		RhoA
Control	5780.43	1853.7		5596.82	456.506									1	1	1	1		1
DHT 10	7197.84	2781.36		7166.01	4370.7									1.24521	1.86836	1.28037	12.2586		7.06347
DHT 100	7338.55	3469.53		8268.67	5232.82									1.26955	2.37619	1.47739	16.9349		9.65556
R1881	7661.79	3563.3		6894.96	4839.26									1.32547	2.54791	1.23194	13.0594		7.80365
	GAPDH/Rac1	Rac1		GAPDH/Rac1	Rac1		GAPDH/Rac1	Rac1						GAPDH/Rac1	Rac1	GAPDH/Rac1	Rac1	GAPDH/Rac1	Rac1		Rac1
Control	5739.23	3921.36		5600.23	4635.89		5621.53	1686.75						1	1	1	1	1	1		1
DHT 10	5940.6	6506.89		5595.43	5848.08		7075.6	2772.58						1.03509	1.71757	0.999141	1.2604	1.25866	2.06891		1.68229
DHT 100	6685.96	8283.74		5558.31	4346.59		8468.74	5089.93						1.16496	2.46094	0.992513	0.930575	1.50648	4.54597		2.64583
R1881	6659.67	6416.15		6441.2	5318.18		8224.28	3479.4						1.16038	1.89862	1.15017	1.31944	1.463	3.01784		2.07864
