# Supplementary material for: The role of activated androgen receptor in cofilin phospho-regulation depends on the molecular subtype of TNBC cell line and actin assembly dynamics
Source: PLoS One. 2022 Dec 30;17(12):e0279746. doi: 10.1371/journal.pone.0279746 (PMC9803305; doi:10.1371/journal.pone.0279746)
Supplement: S1 Data — (ZIP) [file pone.0279746.s001.zip › Results data2.xlsx]

## Sheet: Invadopodia 
			BT549					MDA					SUM
		Treatment	Degradation area (µm2)/cell	SD	SEM		Treatment	Degradation area (µm2)/cell	SD	SEM		Treatment	Degradation area (µm2)/cell	SD	SEM
		Control	16.2	2.13	1.22976		Control	12.3	3.4	1.96299		Control	13	3.9	2.25167
		DHT 10nM	16.3	4.8	2.77128		DHT 10nM	13.45	4.3	2.48261		DHT 10nM	13.3	1.8	1.03923
		DHT 100nM	16.34	2.3	1.32791		DHT 100nM	12.71	1.8	1.03923		DHT 100nM	18.6	2.5	1.44338
		R1881	13.7	3.7	2.1362		R1881	12.79	2.3	1.32791		R1881	11.7	1.4	0.80829
		Cofilin S3A	16.5	2.8	1.61658		Cofilin S3A	11.64	1.32	0.762102		Cofilin S3A	8.6	3.6	2.07846
		DHT 10nM/S3A	16.3	3.5	2.02073		DHT 10nM/S3A	12.43	4.8	2.77128		DHT 10nM/S3A	7.7	1.7	0.981495
		DHT 100nM/S3A	16.7	2.6	1.50111		DHT 100nM/S3A	13.85	1.1	0.635085		DHT 100nM/S3A	8.9	0.81	0.467654
		R1881/S3A	18.67	3.6	2.07846		R1881/S3A	11.51	3.5	2.02073		R1881/S3A	8.1	2.2	1.27017
		Cofilin S3E	17.43	3.6	2.07846		Cofilin S3E	12	2.9	1.67432		Cofilin S3E	7.8	1.6	0.92376
		DHT 10nM/S3E	19.66	1.96	1.13161		DHT 10nM/S3E	15.03	1.9	1.09697		DHT 10nM/S3E	5.7	2.4	1.38564
		DHT 100nM/S3E	18.2	2.5	1.44338		DHT 100nM/S3E	15.23	1.5	0.866025		DHT 100nM/S3E	7.9	1.1	0.635085
		R1881/S3E	18.67	3.6	2.07846		R1881/S3E	11.16	1.6	0.92376		R1881/S3E	7.5	2.6	1.50111
		Cofilin KD	8.07	3.2	1.84752		Cofilin KD	7.35	2.3	1.32791		Cofilin KD	8.5	2.2	1.27017
		DHT 10nM/KD	7.65	3.5	2.02073		DHT 10nM/KD	7.8	1.1	0.635085		DHT 10nM/KD	6.1	1.6	0.92376
		DHT 100nM/KD	7.6	2.1	1.21244		DHT 100nM/KD	8.08	1.2	0.69282		DHT 100nM/KD	6.3	1.6	0.92376
		R1881/KD	7.26	2.3	1.32791		R1881/KD	9.23	1.6	0.92376		R1881/KD	6.3	2.8	1.61658
		Bicalutamide	17.2	5.9	3.40637		Bicalutamide	13.12	4.5	2.59808		Bicalutamide	6.6	2.3	1.32791
		DHT 10nM/Bic	13.68	1.59	0.917987		DHT 10nM/Bic	12.71	4.5	2.59808		DHT 10nM/Bic	12.6	2.4	1.38564
		DHT 100nM/Bic	17.8	4.3	2.48261		DHT 100nM/Bic	13.27	2.9	1.67432		DHT 100nM/Bic	15.4	1.6	0.92376
		R1881/Bic	17.6	3.76	2.17084		R1881/Bic	13.91	3.1	1.78979		R1881/Bic	10.6	1.4	0.80829
		DHT/ARsiRNA	15.2	3.6	2.07846		DHT/ARsiRNA	13.27	3.7	2.1362		DHT/ARsiRNA	11	1.7	0.981495
