# Supplementary material for: The role of activated androgen receptor in cofilin phospho-regulation depends on the molecular subtype of TNBC cell line and actin assembly dynamics
Source: PLoS One. 2022 Dec 30;17(12):e0279746. doi: 10.1371/journal.pone.0279746 (PMC9803305; doi:10.1371/journal.pone.0279746)
Supplement: S1 Data — (ZIP) [file pone.0279746.s001.zip › Results data3.xlsx]

## Sheet: Revised 
				BT594		MDA-MB-453		SUM159PT
			Control	1	Control	1	Control	1
			DHT 10nM	19.3	DHT 10nM	23.9	DHT 10nM	2.1
			DHT 100nM	24.9	DHT 100nM	15.6	DHT 100nM	1.7
			R1881	4.3	R1881	6.5	R1881	2
			Cofilin S3A	6.6	Cofilin S3A	9.9	Cofilin S3A	1
			DHT 10nM/S3A	17.7	DHT 10nM/S3A	20.3	DHT 10nM/S3A	0.9
			DHT 100nM/S3A	21.3	DHT 100nM/S3A	20.6	DHT 100nM/S3A	0.9
			R1881/S3A	6.6	R1881/S3A	8.8	R1881/S3A	0.9
			Cofilin S3E	0.9	Cofilin S3E	1.2	Cofilin S3E	0.9
			DHT 10nM/S3E	1.4	DHT 10nM/S3E	1.9	DHT 10nM/S3E	1.1
			DHT 100nM/S3E	2.4	DHT 100nM/S3E	1.4	DHT 100nM/S3E	0.9
			R1881/S3E	0.4	R1881/S3E	0.8	R1881/S3E	1.4
			Cofilin KD	1.3	Cofilin KD	1.4	Cofilin KD	0.5
			DHT 10nM/KD	3.3	DHT 10nM/KD	1.3	DHT 10nM/KD	0.5
			DHT 100nM/KD	2.6	DHT 100nM/KD	1.8	DHT 100nM/KD	0.7
			R1881/KD	0.3	R1881/KD	0.8	R1881/KD	0.5
			Bicalutamide	1.3	Bicalutamide	1.8	Bicalutamide	0.6
			DHT 10nM/Bic	1.2	DHT 10nM/Bic	2.3	DHT 10nM/Bic	0.7
			DHT 100nM/Bic	2.5	DHT 100nM/Bic	3.2	DHT 100nM/Bic	0.7
			R1881/Bic	1.4	R1881/Bic	1	R1881/Bic	1
			DHT 10nM/ARsiRNA	1.2	DHT 10nM/ARsiRNA	1.4	DHT 10nM/ARsiRNA	1.2
